# Supplementary material for: A unified computational view of DNA duplex, triplex, quadruplex and their donor–acceptor interactions
Source: Nucleic Acids Res. 2021 Apr 24;49(9):4919–33. doi: 10.1093/nar/gkab285 (PMC8136788; doi:10.1093/nar/gkab285)
Supplement: gkab285_Supplemental_Files [file gkab285_supplemental_files.zip]

Archive with 2 entries (2 files):
- Revised Cartesian coordinates.docx
- Revised Supporting Information.docx
